# Supplementary material for: VEGF Is a Stronger Predictor of Depressive Symptoms than Other Inflammation Markers in People with HIV on Antiretroviral Therapy
Source: Viruses. 2026 May 30;18(6):628. doi: 10.3390/v18060628 (PMC13307925; doi:10.3390/v18060628)
Supplement: Supplementary file 1 [file viruses-18-00628-s001.zip]

Archive with 2 entries (2 files):
- Supplementary Figures S1 and S2.pdf
- Supplementary Tables S1-S3.pdf
